# Supplementary material for: Occupational Success Across the Lifespan: On the Differential Importance of Childhood Intelligence, Social Background, and Education Across Occupational Development
Source: J Intell. 2025 Mar 6;13(3):32. doi: 10.3390/jintelligence13030032 (PMC11942901; doi:10.3390/jintelligence13030032)
Supplement: Supplementary file 1 [file jintelligence-13-00032-s001.zip]

Archive with 1 entries (1 files):
- jintelligence-3379552-supplementary.pdf
